# Supplementary material for: A Novel Cryptic Virus Isolated from Galphimia spp. in Mexico
Source: Pathogens. 2024 Jun 13;13(6):504. doi: 10.3390/pathogens13060504 (PMC11207071; doi:10.3390/pathogens13060504)
Supplement: Supplementary file 1 [file pathogens-13-00504-s001.zip]

Archive with 1 entries (1 files):
- pathogens-3008454-supplementary.pdf
